# Supplementary material for: Coffee Silverskin as a Functional Ingredient in Vegan Biscuits: Physicochemical and Sensory Properties and In Vitro Bioaccessibility of Bioactive Compounds
Source: Foods. 2022 Feb 28;11(5):717. doi: 10.3390/foods11050717 (PMC8909313; doi:10.3390/foods11050717)
Supplement: Supplementary file 1 [file foods-11-00717-s001.zip]

Archive with 1 entries (1 files):
- foods-1594200-supplementary.pdf
